# Supplementary material for: Random allogeneic blood transfusion in pigs: characterisation of a novel experimental model
Source: PeerJ. 2019 Aug 16;7:e7439. doi: 10.7717/peerj.7439 (PMC6699485; doi:10.7717/peerj.7439)
Supplement: Dataset S2 [file peerj-07-7439-s002.xlsx]

## Sheet: PaO2 FiO2
PaO2 FiO2		Sham								Transfusion
			Experiment 1	Experiment 7	Experiment 10	Experiment 12	Mean	STABW			Experiment 2	Experiment 4	Experiment 5	Experiment 6	Experiment 8	Experiment 9	Experiment 11	Mean	STABW
		Baseline	452.5	370	637.5	595	513.75	107.623		Baseline	460	465	322.5	465	517.5	620	395	463.571	86.1877
		0h		412.5	610	705	575.833	121.832		0h	500	485	392.5	475	470	505	337.5	452.143	58.1935
		1h		387.5	592.5	530	503.333	85.7888		1h	472.5	467.5	395	487.5	460	505	290	439.643	68.8869
		2h	465	410	595	542.5	503.125	70.9175		2h	490	485	272.5	437.5	547.5	477.5	272.5	426.071	101.593
		3h		425	577.5	497.5	500	62.283		3h	582.5	472.5	285	427.5	380	480	287.5	416.429	100.079
		4h	357.5	360	530	610	464.375	109.35		4h	440	447.5	255	442.5	397.5	452.5	265	385.714	81.2812
		5h		377.5	657.5	462.5	499.167	117.213		5h	392.5	462.5	270	395	365	435	252.5	367.5	73.3874
		6h	345	370	452.5	542.5	427.5	77.3991		6h	527.5	450	292.5	397.5	385	412.5	260	389.286	84.0888
		7h		360	442.5	417.5	406.667	34.5406		7h	357.5	462.5	282.5	335	387.5	360	224.5	344.214	70.22
		8h	390	372.5	527.5	420	427.5	60.182		8h	380	417.5	262.5	365	375	417.5	247.75	352.179	64.2991
		Transfusion	464 (86)	452 (58)	386 (81)	352 (64)
		Control	514 (108)	576 (122)	464 (109)	428 (60)

## Sheet: Potassium
Potassium		Sham								Transfusion
			Experiment 1	Experiment 7	Experiment 10	Experiment 12	Mean	STABW			Experiment 2	Experiment 4	Experiment 5	Experiment 6	Experiment 8	Experiment 9	Experiment 11	Mean	STABW
		Baseline	3	4.1	4.3	4.6	4	0.604152		Baseline	3.7	4.2	4.3	4.4	3.6	4.1	3.9	4.02857	0.281396
		0h		4.1	4	3.9	4	0.0816497		0h	4	3.7	3.4	4.3	2.3	3.2	4.5	3.62857	0.692231
		1h		4.4	3.6	4.2	4.06667	0.339935		1h	4	4.5	4	4.3	2.9	3.8	4.2	3.95714	0.480646
		2h	4.7	4.5	4	4.3	4.375	0.258602		2h	4	4.9	4.3	4.9	3.5	3.6	4.1	4.18571	0.519419
		3h		4.4	3.8	4.2	4.13333	0.249444		3h	4.3	5.3	4.2	4.7	3.7	4.1	4	4.32857	0.486134
		4h	4.6	4.7	4	4.7	4.5	0.291548		4h	4.3	5.2	4.3	4.3	2.8	4.3	4.1	4.18571	0.655588
		5h		4.4	3.8	5	4.4	0.489898		5h	4.2	4.9	4.8	4.4	4.1	4.2	4	4.37143	0.32388
		6h	4.1	4.2	3.9	4.4	4.15	0.180278		6h	4.4	3.9	4.6	3.2	3.9	4.4	4	4.05714	0.433778
		7h		4	4	4.9	4.3	0.424264		7h	3.8	4.5	4.7	4	3.7	4.4	4.2	4.18571	0.344046
		8h	3.8	4.2	4.2	4.5	4.175	0.248747		8h	4.1	4.4	4.7	4.2	3.6	2.7	3.9	3.94286	0.602037
		Transfusion	4 (0)	4 (1)	4 (1)	4 (1)
		Control	4 (1)	4 (0)	5 (0)	4 (0)

## Sheet: Lactate
Heart Rate		Sham								Transfusion
			Experiment 1	Experiment 7	Experiment 10	Experiment 12	Mean	STABW			Experiment 2	Experiment 4	Experiment 5	Experiment 6	Experiment 8	Experiment 9	Experiment 11	Mean	STABW
		Baseline	1.1	1.8	1.7	1	1.4	0.353553		Baseline	2.66	1.2	1.2	1.3	1.4	1.2	0.8	1.39429	0.544764
		0h		1.3		1.2	1.25	0.05		0h	2.1	0.9	1.3	1.2	0.9	0.9	0.6	1.12857	0.44949
		1h		1	1.2	1.4	1.2	0.163299		1h	1.2	0.7	1.2	1	0.9	0.9	0.6	0.928571	0.211891
		2h	1	0.9	0.9	1	0.95	0.05		2h	0.9	0.6	0.7	1	1	0.9	0.6	0.814286	0.16413
		3h		0.9	0.8	0.8	0.833333	0.0471405		3h	0.8	0.5	0.7	0.9	0.7	0.8	0.5	0.7	0.141421
		4h	1.2	0.8	0.7	0.8	0.875	0.192029		4h	0.8	0.5	0.8	0.9	0.5	0.7	0.5	0.671429	0.157791
		5h		0.8	0.6	0.7	0.7	0.0816497		5h	0.7	0.4	0.4	0.8	0.7	0.7	0.5	0.6	0.151186
		6h	1.4	0.8	0.4	0.7	0.825	0.363146		6h	0.7	0.5	0.4	0.5	0.5	1.25	0.5	0.621429	0.269732
		7h		0.7	0.5	0.6	0.6	0.0816497		7h	0.6	0.4	0.4	0.7	0.5	1.29	0.5	0.627143	0.288083
		8h	1.2	0.7	0.5	0.6	0.75	0.269258		8h	0.6	0.5	0.5	0.7	0.4	0.88	0.4	0.568571	0.161017
		Transfusion	1 (1)	1 (0)	1 (0)	1 (0)
		Control	1 (0)	1 (0)	1 (0)	1 (0)

## Sheet: art.pO2
art.pO2		Sham								Transfusion
			Experiment 1	Experiment 7	Experiment 10	Experiment 12	Mean	STABW			Experiment 2	Experiment 4	Experiment 5	Experiment 6	Experiment 8	Experiment 9	Experiment 11	Mean	STABW
		Baseline	181	148	255	238	205.5	43.0494		Baseline	184	186	129	186	207	248	158	185.429	34.4751
		0h		165	244	282	230.333	48.7328		0h	200	194	157	190	188	202	135	180.857	23.2774
		1h		155	237	212	201.333	34.3155		1h	189	187	158	195	184	202	116	175.857	27.5548
		2h	186	164	238	217	201.25	28.367		2h	196	194	109	175	219	191	109	170.429	40.6373
		3h		170	231	199	200	24.9132		3h	233	189	114	171	152	192	115	166.571	40.0316
		4h	143	144	212	244	185.75	43.74		4h	176	179	102	177	159	181	106	154.286	32.5125
		5h		151	263	185	199.667	46.8852		5h	157	185	108	158	146	174	101	147	29.355
		6h	138	148	181	217	171	30.9597		6h	211	180	117	159	154	165	104	155.714	33.6355
		7h		144	177	167	162.667	13.8163		7h	143	185	113	134	155	144	89.8	137.686	28.088
		8h	156	149	211	168	171	24.0728		8h	152	167	105	146	150	167	99.1	140.871	25.7196
		Transfusion	185 (34)	181 (23)	154 (33)	141 (26)
		Control	206 (43)	230 (49)	186 (44)	171 (24)

## Sheet: artCo2
art.CO2		Sham								Transfusion
			Experiment 1	Experiment 7	Experiment 10	Experiment 12	Mean	STABW			Experiment 2	Experiment 4	Experiment 5	Experiment 6	Experiment 8	Experiment 9	Experiment 11	Mean	STABW
		Baseline	30.4	44.9	41.5	41.1	39.475	5.44352		Baseline	42.6	41.8	43.9	41.5	38.5	30	40	39.7571	4.29779
		0h		43.1	44.2	34.9	40.7333	4.14916		0h	39	41.2	41.7	38.8	31.3	41.4	43.8	39.6	3.73669
		1h		40.9	41.8	33.2	38.6333	3.85948		1h	40.5	43.6	37.9	41.4	34.2	44.6	42.1	40.6143	3.29824
		2h	40.8	38.7	45.7	31.9	39.275	4.95801		2h	42	40.5	42.2	41.4	42.7	42.6	38.8	41.4571	1.29157
		3h		33.8	46.4	30.5	36.9	6.85128		3h	42.7	40.2	41.4	42	43.3	43.7	38.3	41.6571	1.75406
		4h	30.1	41.6	45.9	32.8	37.6	6.40664		4h	43.2	40.2	45.8	40.4	35.6	43.9	39.6	41.2429	3.11671
		5h		38.9	49.6	33.4	40.6333	6.72623		5h	42.2	39	44	39.5	43.7	43.3	38.2	41.4143	2.26491
		6h	40.1	38.5	46.6	30.6	38.95	5.69583		6h	40.6	35.4	41.2	29.6	43.4	40.6	37.4	38.3143	4.30794
		7h		37.3	39.2	32.2	36.2333	2.9556		7h	39.3	39.4	39.1	42.4	41.7	42.2	38.7	40.4	1.49857
		8h	37.1	39	43.6	32.6	38.075	3.94675		8h	40.2	48.5	42.2	42.4	40.3	31.5	36.4	40.2143	4.89706
		Transfusion	40 (4)	40 (4)	41 (3)	40 (5)
		Control	39 (5)	41 (4)	38 (6)	38 (4)

## Sheet: art. SpO2
art. SpO2		Sham								Transfusion
			Experiment 1	Experiment 7	Experiment 10	Experiment 12	Mean	STABW			Experiment 2	Experiment 4	Experiment 5	Experiment 6	Experiment 8	Experiment 9	Experiment 11	Mean	STABW
		Baseline	99.8	99.6	100	100	99.85	0.165831		Baseline	99.5	100	99	100	100	100	100	99.7857	0.364216
		0h		100	100		100	0		0h	100	100	99.5	100	100	100	99.6	99.8714	0.205039
		1h		100	100	100	100	0		1h	100	100	100	100	100	100	100	100	0
		2h	99.7	100	100	100	99.925	0.129904		2h	100	100	98	100	100	100	100	99.7143	0.699854
		3h		100	100	100	100	0		3h	100	100	98.2	100	99.8	100	98.7	99.5286	0.698395
		4h	99.3	100	100	100	99.825	0.303109		4h	99.7	100	97.5	99.9	100	100	98.2	99.3286	0.958741
		5h		100	100	100	100	0		5h	100	100	98.2	99.7	99.6	100	97.8	99.3286	0.859758
		6h	99.3	99.9	100	100	99.8	0.291548		6h	100	100	98.5	99.6	99.7	100	98.5	99.4714	0.63181
		7h		100	100	100	100	0		7h	100	100	98.6	99.3	99.6	100	97	99.2143	1.0204
		8h	99.6	100	100	100	99.9	0.173205		8h		100	98.3	99.7	100	100	97.9	99.3167	0.874484
		Transfusion	100 (0)	100 (0)	99 (1)	99 (1)
		Control	100 (0)	100 (0)	100 (0)	100 (0)

## Sheet: PH
PH		Sham								Transfusion
			Experiment 1	Experiment 7	Experiment 10	Experiment 12	Mean	STABW			Experiment 2	Experiment 4	Experiment 5	Experiment 6	Experiment 8	Experiment 9	Experiment 11	Mean	STABW
		Baseline	7.464	7.474	7.485	7.518	7.48525	0.0203147		Baseline	7.434	7.479	7.454	7.479	7.529	7.462	7.455	7.47029	0.0279883
		0h		7.503	7.453	7.534	7.49667	0.03337		0h	7.523	7.476	7.507	7.519	7.551	7.486	7.472	7.50486	0.0265407
		1h		7.524	7.47	7.601	7.53167	0.0537546		1h	7.513	7.483	7.543	7.526	7.56	7.505	7.48	7.51571	0.0274628
		2h	7.476	7.522	7.474	7.623	7.52375	0.0604333		2h	7.506	7.524	7.513	7.526	7.537	7.505	7.493	7.51486	0.0139123
		3h		7.54	7.471	7.637	7.54933	0.0680898		3h	7.507	7.537	7.51	7.518	7.516	7.52	7.495	7.51471	0.0119966
		4h	7.568	7.521	7.474	7.618	7.54525	0.0535601		4h	7.502	7.536	7.477	7.514	7.5	7.504	7.491	7.50343	0.0170701
		5h		7.531	7.456	7.615	7.534	0.0649461		5h	7.497	7.526	7.497	7.51	7.519	7.503	7.486	7.50543	0.0128381
		6h	7.467	7.529	7.415	7.601	7.503	0.0694982		6h	7.519	7.511	7.494	7.524	7.53	7.477	7.511	7.50943	0.0169946
		7h		7.537	7.466	7.604	7.53567	0.0563462		7h	7.508	7.525	7.519	7.499	7.52	7.471	7.511	7.50757	0.0169525
		8h	7.446	7.532	7.439	7.607	7.506	0.0688586		8h	7.508	7.517	7.49	7.497	7.502	7.454	7.496	7.49486	0.0185659
		Transfusion	7 (0)	8 (0)	8 (0)	7 (0)
		Control	7 (0)	7 (0)	8 (0)	8 (0)

## Sheet: SvO2
SvO2		Sham								Transfusion
			Experiment 1	Experiment 7	Experiment 10	Experiment 12	Mean	STABW			Experiment 2	Experiment 4	Experiment 5	Experiment 6	Experiment 8	Experiment 9	Experiment 11	Mean	STABW
		Baseline	63.6	51.5	83.7	53.1	62.975	12.8365		Baseline	74.6	52.4	58.2	53	79.8	57.2	42.3	59.6429	12.1622
		0h		63.7		64.1	63.9	0.2		0h	74	57	71.2	57.4	64.2	78.9	58.7	65.9143	8.18438
		1h		52.1	76	50.2	59.4333	11.7401		1h	67.5	46.8	71.7	59.8	72.7	71.6	57.8	63.9857	8.91955
		2h	52.9	50	72.8	58.3	58.5	8.77696		2h	71.4	51.3	69.1	50.6	68.8	71	78	65.7429	9.77166
		3h		49.5	80.1	68.1	65.9	12.5889		3h	69.7	52.6	65	53.7	56.1	71	47.9	59.4286	8.39961
		4h	54.7	54.6	80.9	61	62.8	10.7668		4h	65.3	52.8	62.9	58.2	52.9	63	47.7	57.5429	6.09469
		5h		47.2	74.2	59	60.1333	11.0518		5h	64.5	53.1	49.7	53.9	52.9	65.9	51.3	55.9	6.0285
		6h	59.2	48.1	68.1	58.4	58.45	7.08537		6h	65.5	53.8	51.9	54.8	55.6	57.3	48.7	55.3714	4.86554
		7h		42.8	65.3	54	54.0333	9.18562		7h	65.1	52.8	53.4	55.7	59.3	63.5	50.9	57.2429	5.10234
		8h	54.2	42.6	64.6	50.8	53.05	7.88971		8h	59.5	53.9	52.8	53	66.2	62.5	47.4	56.4714	6.03081
		Transfusion	60 (12)	66 (8)	58 (6)	56 (6)
		Control	63 (13)	64 (0)	63 (11)	53 (8)

## Sheet: BE
Base excess		Sham								Transfusion
			Experiment 1	Experiment 7	Experiment 10	Experiment 12	Mean	STABW			Experiment 2	Experiment 4	Experiment 5	Experiment 6	Experiment 8	Experiment 9	Experiment 11	Mean	STABW
		Baseline	-1.7	8.6	7.1	9.6	5.9	4.47716		Baseline	3.9	6.9	6.3	6.7	8.6	-4.6	3.8	4.51429	4.04101
		0h				6.1	6.1	0		0h	8.5	6.3	9.1	8	4.6	7.1	7.7	7.32857	1.39664
		1h		10	6.2	10.1	8.76667	1.81537		1h	8.8	8.5	9.3	10.6	7.7	11.1	7.2	9.02857	1.32419
		2h	6	8.1	9.1	10.7	8.475	1.70349		2h	9.2	9.7	10	10.6	12.5	9.7	5.9	9.65714	1.82902
		3h		10.1	9.3	10.5	9.96667	0.498888		3h	9.8	10.6	9.1	10.3	11.1	11.7	5.7	9.75714	1.83136
		4h	5	10.3	9.2	11.1	8.9	2.35053		4h	9.7	10.5	9.5	8.8	4.1	10.4	6.4	8.48571	2.20093
		5h		9	10	11.4	10.1333	0.984322		5h	8.6	8.7	9.9	7.8	11.6	10	5	8.8	1.92651
		6h	4.8	8.6	4.8	7.6	6.45	1.68745		6h	9.3	9.9	7.7	1.3	12.4	6	6.3	7.55714	3.2767
		7h		8.3	4.2	9.4	7.3	2.23756		7h	7.5	8.9	8.2	8.9	10.2	6.5	7.3	8.21429	1.14446
		8h	1.5	9.1	4.9	10	6.375	3.40982		8h	8.1	10.5	8	8.7	7.7	-1.2	4.4	6.6	3.6
		Transfusion	5 (4)	7 (1)	8 (2)	7 (4)
		Control	6 (4)	6 (0)	9 (2)	6 (3)

## Sheet: Hb
Hemoglobin		Sham								Transfusion
			Experiment 1	Experiment 7	Experiment 10	Experiment 12	Mean	STABW			Experiment 2	Experiment 4	Experiment 5	Experiment 6	Experiment 8	Experiment 9	Experiment 11	Mean	STABW
		Baseline	6	9.3	11.8	8.7	8.95	2.06216		Baseline	9.5	9.5	9.4	10	8.9	8.3	9	9.22857	0.506287
		0h		8	10.9	7.6	8.83333	1.47045		0h	11.1	9.4	10.7	9.6	9	10.5	10.3	10.0857	0.707972
		1h		8.2	10.9	8.8	9.3	1.15758		1h	9.7	9.4	11.9	10.3	9.1	10.3	10.3	10.1429	0.844913
		2h	8.9	8.2	11.4	8.9	9.35	1.21758		2h	10.1	9.2	11.3	10.5	10	10	9.9	10.1429	0.59247
		3h		8.4	11.7	8.4	9.5	1.55563		3h	9.9	9.2	10.3	10.6	9.8	10.6	9.9	10.0429	0.462469
		4h	10.3	8.8	11.5	8.2	9.7	1.29035		4h	10.1	8.9	10.1	10.8	8.3	10.3	10.3	9.82857	0.822391
		5h		8.6	11.3	8	9.3	1.43527		5h	9.7	8.5	9.7	11.1	10.1	10.1	10.3	9.92857	0.728431
		6h	8.9	8.6	11.1	7.3	8.975	1.36634		6h	9.9	8.8	9.4	8.8	10.5	8.6	10.1	9.44286	0.686309
		7h		8.3	11	7.6	8.96667	1.46591		7h	9.3	8.7	9.6	11	10.7	9.2	10.5	9.85714	0.808627
		8h	10.6	8.4	10.8	7.6	9.35	1.38112		8h	9.4	8.6	9.7	10.7	10.7	9.4	9.7	9.74286	0.694585
		Transfusion	9 (1)	10 (1)	10 (1)	10 (1)
		Control	9 (2)	9 (1)	10 (1)	9 (1)
