# Supplementary material for: Random allogeneic blood transfusion in pigs: characterisation of a novel experimental model
Source: PeerJ. 2019 Aug 16;7:e7439. doi: 10.7717/peerj.7439 (PMC6699485; doi:10.7717/peerj.7439)
Supplement: Dataset S3 [file peerj-07-7439-s003.xlsx]

## Sheet: HR
Heart Rate		Sham								Transfusion
			Experiment 1	Experiment 7	Experiment 10	Experiment 12	Mean	STABW			Experiment 2	Experiment 4	Experiment 5	Experiment 6	Experiment 8	Experiment 9	Experiment 11	Mean	STABW
		Baseline	81.0778	91.2667	70.2778	68.975	77.8993	9.03493		Baseline	117.45	57.95	95.175	89.725	89.1	65.15	68.7	83.3214	19.1511
		0h	-	92.0112	69.1833	72.625	77.9398	10.0487		0h	109.65	64.9	85.575	77.7222	83.05	85.625	76.8	83.3317	12.6315
		1h	74.9167	81.2667	57.5444	67	70.1819	8.87581		1h	95.05	65.35	69.75	74.45	75.075	68.675	72.075	74.3464	9.01243
		2h	81	73.4222	55	70.25	69.9181	9.4571		2h	95.625	66.3	114.308	78.4	71.15	68.075	68.175	80.2904	16.7808
		3h	85.0167	70.3667	68.1	80.325	75.9521	6.96673		3h	92.675	70.65	118.575	83.475	71.05	69.75	64.95	81.5893	17.4936
		4h	89.5389	78.8111	69.4	80.75	79.625	7.15479		4h	99.65	69.4	125	78.825	72.5526	68.825	70.875	83.5897	19.6333
		5h	87.9167	76.7278	70.2667	81.875	79.1965	6.501		5h	98.9143	65.275	111.675	76.175	77.575	75.675	74.425	82.8163	15.0838
		6h	81.65	75.2111	72.6778	81.125	77.666	3.83229		6h	94.325	67.875	101.375	76.65	75.325	85.675	66.475	81.1	12.2407
		7h	80.8833	66.6333	76.3444	75	74.7153	5.15019		7h	99.65	63.55	95.75	79.525	73.95	84	76	81.775	11.6592
		8h	73.9333	63.2889	79.3833	73.975	72.6451	5.83889		8h	100.3	65.45	89.175	73.4	102.425	84.3	80.375	85.0607	12.5001
		Transfusion	83 (19)	83 (13)	84 (20)	85 (13)
		Control	78 (9)	78 (10)	80 (7)	73 (6)

## Sheet: art. BP syst-
Art. systolic blood pressure		Sham								Transfusion
			Experiment 1	Experiment 7	Experiment 10	Experiment 12	Mean	STABW			Experiment 2	Experiment 4	Experiment 5	Experiment 6	Experiment 8	Experiment 9	Experiment 11	Mean	STABW
		Baseline	88.8634	85.1257	101.974	119.638	98.9003	13.509		Baseline	100.446	101.526	91.808	84.3517	96.6303	82.9367	143.665	100.195	20.5075
		0h	-	124.153	119.955	124.539	122.882	2.07619		0h	138.098	121.801	118.661	113.829	110.204	120.461	165.168	126.889	19.0385
		1h	109.453	103.11	107.482	107.725	106.942	2.33954		1h	137.963	105.297	106.893	112.594	107.347	114.071	146.421	118.655	16.5638
		2h	102.852	105.671	100.729	106.475	103.932	2.28681		2h	133.105	103.337	98.4338	116.075	107.026	105.674	132.608	113.751	14.0777
		3h	106.526	107.188	97.6209	98.864	102.55	4.33593		3h	115.473	103.57	97.0373	114.956	107.203	112.094	130.603	111.562	10.6734
		4h	106.064	103.797	99.3538	99.181	102.099	2.9432		4h	120.191	104.208	90.299	109.846	104.239	114.188	133.816	110.97	13.7654
		5h	105.561	104.591	101.875	98.1658	102.548	2.86831		5h	115.425	106.87	90.073	113.814	105.723	107.047	137.195	110.878	14.2129
		6h	103.681	106.242	100.213	95.0005	101.284	4.21163		6h	119.221	108.149	86.7943	113.628	109.606	109.127	132.88	111.343	13.8556
		7h	88.2251	102.265	99.1352	96.2223	96.4619	5.21356		7h	122.213	100.161	87.2397	110.037	116.122	110.687	99.051	106.501	11.8049
		8h	90.9002	103.214	102.903	97.3275	98.5862	5.01775		8h	107.432	92.9002	91.5537	103.141	123.933	111.311	102.328	104.657	11.1145
		Transfusion	100 (21)	127 (19)	111 (14)	105 (11)
		Control	99 (14)	123 (2)	102 (3)	99 (5)

## Sheet: art. BP diast
Art. diastolic blood pressure		Sham								Transfusion
			Experiment 1	Experiment 7	Experiment 10	Experiment 12	Mean	STABW			Experiment 2	Experiment 4	Experiment 5	Experiment 6	Experiment 8	Experiment 9	Experiment 11	Mean	STABW
		Baseline	80.2081	44.0849	62.6826	66.2965	63.318	12.8886		Baseline	51.6393	53.1638	54.6725	45.834	53.3575	39.3567	70.136	52.5943	9.4409
		0h	-	68.3394	78.1894	69.5588	72.0292	4.38427		0h	93.1407	73.109	77.21	63.1594	64.5713	74.2537	91.3122	76.6795	11.7856
		1h	55.8833	52.2212	68.405	55.2125	57.9305	6.20262		1h	87.0762	61.2625	70.3822	63.7052	60.6202	70.3511	73.5052	69.5576	9.18996
		2h	59.2809	49.6406	65.6029	56.059	57.6459	5.7574		2h	81.6315	57.416	64.9303	59.989	60.8948	63.1755	70.1308	65.4525	8.20885
		3h	54.738	49.9566	63.2739	54.1872	55.5389	4.83376		3h	66.1327	57.7763	62.72	57.9205	59.7058	67.14	64.9637	62.337	3.91051
		4h	57.1248	43.3671	66.4053	52.0585	54.7389	8.34117		4h	67.7465	58.0602	54.973	52.0445	71.8618	65.1703	66.844	62.3857	7.37972
		5h	56.7992	45.9376	62.886	51.5207	54.2859	6.27733		5h	66.5275	60.4365	50.519	53.1915	56.8302	60.7568	68.1587	59.4886	6.51151
		6h	52.1509	45.6987	59.7503	49.4085	51.7521	5.15429		6h	75.0782	63.592	46.7648	53.0282	58.2665	61.1755	64.1127	60.2883	8.98845
		7h	63.1783	44.4816	58.1343	49.9368	53.9328	7.21848		7h	69.0305	56.4692	46.6872	50.151	59.075	63.0708	58.0797	57.5091	7.5143
		8h	60.5729	43.5657	57.9858	50.7132	53.2094	6.63831		8h	95.943	67.6647	49.384	46.3476	75.543	63.3605	57.912	65.165	16.9324
		Transfusion	53 (9)	77 (12)	62 (7)	65 (17)
		Control	63 (13)	72 (4)	55 (8)	53 (7)

## Sheet: art. BP mean
art. mean blood pressure		Sham								Transfusion
			Experiment 1	Experiment 7	Experiment 10	Experiment 12	Mean	STABW			Experiment 2	Experiment 4	Experiment 5	Experiment 6	Experiment 8	Experiment 9	Experiment 11	Mean	STABW
		Baseline	85.1382	56.9872	77.8348	87.4272	76.8469	12.0008		Baseline	70.6945	73.5058	70.457	59.8225	69.6195	54.216	94.0438	70.337	12.5376
		0h	-	90.6688	97.355	92.386	93.4699	2.83519		0h	115.7	95.069	96.4837	82.6446	83.5672	97.1743	118.169	98.401	13.9916
		1h	74.473	69.8372	84.6379	74.6645	75.9032	5.40071		1h	110.324	79.5392	87.5155	82.925	79.5162	91.8653	99.4253	90.1587	11.4075
		2h	75.9494	69.4291	81.7823	76.079	75.8099	4.37252		2h	105.256	76.4888	78.6213	79.3978	79.392	83.7515	92.5405	85.0639	10.3654
		3h	71.9632	70.2978	79.4037	72.442	73.5267	3.48516		3h	89.0997	77.0545	76.0082	78.1612	78.3355	88.3905	87.804	82.122	5.96309
		4h	73.7496	63.1761	82.0948	71.2048	72.5563	6.74948		4h	90.7268	77.5503	68.5375	72.5812	87.0225	85.7368	89.3868	81.6488	8.7445
		5h	74.0689	65.2692	79.379	69.8998	72.1542	5.20455		5h	87.1869	80.308	63.6875	73.8275	75.418	78.9545	92.3275	78.8157	9.31112
		6h	69.4272	66.3047	75.9176	66.5173	69.5417	3.88236		6h	94.8495	82.6453	60.0963	73.8373	77.5567	79.3493	87.1173	79.3502	10.922
		7h	75.8589	63.7664	74.1339	67.4538	70.3033	4.9089		7h	91.3367	75.4405	60.5482	70.7202	80.6285	80.8744	74.0535	76.2289	9.58093
		8h	74.7842	63.8148	75.0657	68.4318	70.5241	4.69486		8h	102.288	81.4165	64.2767	65.66	94.5907	81.6653	74.9058	80.6862	14.0828
		Transfusion	70 (13)	98 (14)	82 (9)	81 (14)
		Control	77 (12)	93 (3)	73 (7)	71 (5)

## Sheet: CVP
central venous pressure		Sham								Transfusion
			Experiment 1	Experiment 7	Experiment 10	Experiment 12	Mean	STABW			Experiment 2	Experiment 4	Experiment 5	Experiment 6	Experiment 8	Experiment 9	Experiment 11	Mean	STABW
		Baseline	8.77494	4.82706	7.18583	5.7305	6.62958	1.49745		Baseline	5.79225	4.71225	3.1125	5.63375	5.54425	8.63525	4.38525	5.40221	1.70448
		0h	-	6.76095	10.9128	7.11	8.26124	1.88033		0h	12.4747	8.1744	6.47175	10.174	7.57325	10.4855	6.696	8.86424	2.23411
		1h	9.46917	4.97217	7.62933	6.85725	7.23198	1.61323		1h	10.7387	7.41	5.181	9.2495	6.44025	10.7175	5.27475	7.85882	2.39659
		2h	8.93122	5.43872	7.06389	6.32725	6.94027	1.28546		2h	9.39575	5.99875	4.883	9.34875	6.521	10.0323	5.6835	7.409	2.11055
		3h	8.33356	5.8705	5.79772	5.73475	6.43413	1.09768		3h	9.44425	5.38525	5.06375	9.47625	6.89625	11.6017	5.367	7.60493	2.57406
		4h	8.9085	5.91083	5.82806	6.59425	6.81041	1.24729		4h	7.91575	6.218	5.44925	7.40125	6.8525	11.1078	4.2455	7.02714	2.1792
		5h	8.28611	5.66317	5.75172	6.89667	6.64942	1.06283		5h	7.563	6.514	6.5225	7.718	5.9705	10.6135	0.15	6.43593	3.16515
		6h	8.30211	5.19461	5.53022	6.695	6.43049	1.21561		6h	7.61825	6.252	8.9405	7.5215	6.68025	9.90825	1.0275	6.84975	2.85926
		7h	9.88767	5.56361	5.87561	6.62125	6.98703	1.7182		7h	7.04825	6.20975	7.9325	7.299	7.047	9.71205	5.84425	7.29897	1.26842
		8h	9.69806	5.62822	7.27922	6.684	7.32238	1.4936		8h	6.92325	5.52475	7.3525	7.93825	4.98075	10.0345	7.16575	7.13139	1.65222
		Transfusion	5 (2)	9 (2)	7 (2)	7 (2)
		Control	7 (1)	8 (2)	7 (1)	7 (1)

## Sheet: PA diast
diastolic pulmonary arterial pressure		Sham								Transfusion
			Experiment 1	Experiment 7	Experiment 10	Experiment 12	Mean	STABW			Experiment 2	Experiment 4	Experiment 5	Experiment 6	Experiment 8	Experiment 9	Experiment 11	Mean	STABW
		Baseline	15.1045	7.74556	9.615	11.5358	11.0002	2.7223		Baseline	13.0771	8.51297	21.315	9.354	10.5014	9.7755	14.0442	12.3686	4.42554
		0h		9.9584	15.63	13.6236	13.0707	2.3482		0h	28.715	15.9597	27.0425	14.4213	16.6603	21.4868	19.2818	20.5096	5.55362
		1h	16.2908	6.26817	8.125	11.4762	10.54	3.80882		1h	23.1027	13.5873	22.9045	13.7592	15.6166	16.5385	12.6157	16.8749	4.38739
		2h	16.972	7.0935	8.935	12.265	11.3164	3.75465		2h	20.17	12.0245	23.814	13.3585	14.6345	16.7827	11.7575	16.0774	4.50303
		3h	15.6525	7.72617	8.97	10.0713	10.605	3.02998		3h	18.9762	11.6315	18.9965	12.6997	14.305	16.7147	11.9802	15.0434	3.1872
		4h	15.5088	8.32161	9.5	10.4555	10.9465	2.74033		4h	19.242	12.752	16.8212	12.5975	13.186	14.0091	14.3675	14.7108	2.4571
		5h	16.6752	8.59883	10.74	10.8545	11.7171	3.00024		5h	19.717	10.6208	16.3963	11.7853	12.7543	14.058	10.7085	13.72	3.33144
		6h	15.9435	7.92956	7.395	12.5025	10.9426	3.50379		6h	17.4715	11.191	18.895	19.398	13.5925	13.4798	11.73	15.1082	3.41646
		7h	17.3907	7.57778	9.375	10.5296	11.2183	3.71566		7h	20.8683	10.0862	15.8405	12.4267	12.3487	13.9908	10.3083	13.6956	3.743
		8h	17.2378	7.542	11.145	11.116	11.7602	3.48533		8h	20.4952	9.46975	16.1992	13.8315	14.5598	14.3815	9.99275	14.1328	3.74099
		Transfusion	12 (4)	21 (6)	15 (2)	14 (4)
		Control	11 (3)	13 (2)	11 (3)	12 (3)

## Sheet: PA syst
systolic pulmonary arterial pressure		Sham								Transfusion
			Experiment 1	Experiment 7	Experiment 10	Experiment 12	Mean	STABW			Experiment 2	Experiment 4	Experiment 5	Experiment 6	Experiment 8	Experiment 9	Experiment 11	Mean	STABW
		Baseline	29.1333	14.7945	22.262	21.646	21.9589	5.07419		Baseline	21.3345	19.9629	33.1355	18.9142	20.4246	23.1687	30.1532	23.8705	5.53692
		0h		23.4552	30.4157	20.814	24.895	4.04995		0h	41.382	29.1462	42.3012	25.2215	27.2424	33.6887	40.8728	34.265	7.26327
		1h	30.4325	19.3677	22.7755	24.3152	24.2227	4.00735		1h	34.639	25.1352	37.0827	23.8388	25.4554	31.9197	31.2693	29.9057	5.15105
		2h	28.5785	18.3377	23.9347	24.334	23.7962	3.63918		2h	31.248	0	21.6445	21.1703	24.3615	31.2415	28.8243	22.6414	10.8398
		3h	28.8458	18.3861	24.005	21.6837	23.2302	3.8076		3h	27.8102	20.2757	31.2725	21.151	25.9912	31.4915	30.0142	26.8581	4.62733
		4h	28.5217	20.855	25.3948	21.3825	24.0385	3.12762		4h	25.1972	21.8875	28.831	23.3375	24.7863	27.973	33.79	26.5432	4.01342
		5h	29.704	20.2969	25.151	22.194	24.3365	3.54902		5h	24.978	19.9475	27.5077	23.914	24.16	26.3853	29.0522	25.135	2.94149
		6h	29.1733	19.728	21.0182	22.1075	23.0067	3.65851		6h	24.9278	21	30.499	31.9802	25.005	24.8205	27.7042	26.5624	3.76886
		7h	28.5403	19.2478	23.544	20.9085	23.0601	3.51529		7h	25.202	20.3242	28.4238	23.3113	25.6048	24.9664	23.6542	24.4981	2.47965
		8h	28.1665	21.0579	22.8433	22.6045	23.668	2.6861		8h	25.4523	20.1772	27.8152	28.082	27.455	27.408	23.6542	25.7206	2.91232
		Transfusion	24 (6)	34 (7)	27 (4)	26 (3)
		Control	22 (5)	25 (4)	24 (3)	24 (3)

## Sheet: PA mean
mean pulmonary arterial pressure		Sham								Transfusion
			Experiment 1	Experiment 7	Experiment 10	Experiment 12	Mean	STABW			Experiment 2	Experiment 4	Experiment 5	Experiment 6	Experiment 8	Experiment 9	Experiment 11	Mean	STABW
		Baseline	22.5327	11.3042	15.0652	15.9748	16.2192	4.0438		Baseline	17.1021	13.6435	26.64	13.6117	15.5636	15.7198	20.5805	17.5516	4.65615
		0h	-	17.4498	22.63	15.9279	18.6693	2.86875		0h	35.0958	22.1128	33.8745	19.7873	21.1516	27.7312	28.0865	26.8342	6.11603
		1h	22.1267	12.1477	14.7595	17.1108	16.5362	3.67423		1h	28.11	18.0875	29.7673	18.3162	20.44	24.6674	19.914	22.7575	4.76836
		2h	21.8712	12.3571	15.5322	17.774	16.8837	3.46355		2h	25.4685	15.7713	29.2528	16.5397	19.3027	23.9887	18.3727	21.2424	5.05987
		3h	21.3732	12.5953	15.5585	15.5985	16.2814	3.18211		3h	23.4415	15.1185	24.6935	16.4275	19.1875	24.6477	18.672	20.3126	3.95403
		4h	20.6037	13.7896	16.3403	15.4885	16.5555	2.51116		4h	22.306	16.52	22.2858	17.1055	17.9637	20.5373	21.3988	19.731	2.48045
		5h	22.2755	13.7878	16.977	15.9905	17.2577	3.11862		5h	22.413	14.4265	21.1345	16.938	17.7583	19.5318	17.6515	18.5505	2.69574
		6h	21.6758	13.6012	14.1452	16.815	16.5593	3.19459		6h	21.2623	15.2068	23.63	-	18.3918	19.0365	17.6405	19.1946	2.93038
		7h	22.1785	12.6664	16.1073	15.1612	16.5283	3.49589		7h	23.153	14.4158	21.04	16.6307	18.307	19.2287	16.1305	18.4151	3.01136
		8h	0	13.063	17.128	16.2505	11.6104	6.87179		8h	23.0765	13.8413	21.1	19.6683	21.2835	20.163	16.1305	19.3233	3.2186
		Transfusion	18 (5)	27 (6)	20 (2)	19 (3)
		Control	16 (4)	19 (3)	17 (3)	12 (7)

## Sheet: P eso.
esophageal pressure		Sham							Transfusion
			Experiment 7	Experiment 10	Experiment 12	Mean	STABW			Experiment 4	Experiment 5	Experiment 6	Experiment 8	Experiment 9	Experiment 11	Mean	STABW
		Baseline	6.14994	6.6845	6.59725	6.47723	0.234152		Baseline	-0.037	3.173	6.2585	7.015	8.12475	6.6125	5.19113	0.700935
		0h	5.67428	7.10775	6.6035	6.46184	0.593723		0h	4.5495	6.99975	6.07975	10.2465	6.60875	7.07125	6.92592	1.62315
		1h	4.5575	4.996	5.117	4.89017	0.240362		1h	3.7405	6.434	4.32075	7.18525	5.82875	6.60875	5.68633	1.07515
		2h	4.71022	4.14475	3.97675	4.27724	0.313752		2h	2.91	5.22725	4.33875	6.28475	4.79575	6.57225	5.02146	0.950001
		3h	4.27356	2.982	3.51575	3.59044	0.529913		3h	2.67875	5.1405	4.0025	5.7925	4.969	4.69775	4.54683	0.640888
		4h	5.0135	3.0215	4.00025	4.01175	0.813271		4h	2.7965	5.18	2.7065	3.58857	4.61175	3.82475	3.78468	0.679179
		5h	5.08783	2.91575	5.01425	4.33928	1.00703		5h	2.6405	4.658	1.77425	13.1725	4.156	4.20925	5.10175	4.35289
		6h	3.851	3.058	3.848	3.58567	0.373119		6h	2.417	4.8625	0.49075	3.675	3.41325	3.26075	3.01988	1.28979
		7h	3.93272	4.20225	3.46175	3.86557	0.306014		7h	2.07275	4.80325	-0.4905	-1.58825	2.90974	3.37625	1.84721	2.13328
		8h	4.79856	4.3115	3.6545	4.25485	0.468773		8h	1.8505	4.38075	-1.3835	3.74525	2.561	4.1255	2.54658	2.18241
		Transfusion	5 (1)	7 (2)	4 (1)	3 (2)
		Control	6 (0)	6 (1)	4 (1)	4 (0)

## Sheet: CI
Caridac Index		Sham								Transfusion
			Experiment 1	Experiment 7	Experiment 10	Experiment 12	Mean	STABW			Experiment 2	Experiment 4	Experiment 5	Experiment 6	Experiment 8	Experiment 9	Experiment 11	Mean	STABW
		Baseline	3.71	3.65	3.34	2.94	3.41	0.305532		Baseline	3.76	2.76	3.04	3.15	4.8	3.24	4.4	3.59286	0.702703
		0h		5.12		3.42	4.27	0.85		0h	3.6	2.71	3.41	3.22	4.62	4.76	3.75	3.72429	0.683789
		1h	2.81	4.29	2.97	2.47	3.135	0.690851		1h	2.91	2.29	3.54	3.15	4.36	3.89	3.76	3.41429	0.637425
		2h	2.58	3.6	2.91	2.68	2.9425	0.398019		2h	2.9	2.43	3.93	2.85	3.57	3.44	3.21	3.19	0.467852
		3h	3.02	4.27	4.11	3.43	3.7075	0.50697		3h	2.78	2.54	3.66	2.88	3.51	3.69	3.09	3.16429	0.425167
		4h	3.1	3.88	3.53	3.23	3.435	0.300541		4h	2.91	2.82	3.76	3.05	3.32	3.6	2.94	3.2	0.339453
		5h	3.11	3.25	3.65	3.15	3.29	0.214009		5h	2.62	2.67	2.97	2.86	3.64	3.24	3.34	3.04857	0.346428
		6h	2.95	3.53	3.19	2.94	3.1525	0.239831		6h	2.48	2.46	2.95	3.28	3.47	3.52	3.35	3.07286	0.417397
		7h	2.78	3.44	3.12	2.82	3.04	0.265707		7h	2.86	2.65	2.73	3.12	3.81	3.15	3.05	3.05286	0.35676
		8h	2.33	3.32	3.32	2.74	2.9275	0.418412		8h	3.01	2.83	3.01	2.79	4.72	3.39	2.76	3.21571	0.645376
		Transfusion	4 (1)	4 (1)	3 (0)	3 (1)
		Control	3 (0)	4 (1)	3 (0)	3 (0)

[truncated: 2 more sheets: GEDI, ELWI]
